# Supplementary material for: Cytoprotective Potential of Annurca Apple Polyphenols on Mercury-Induced Oxidative Stress in Human Erythrocytes
Source: Int J Mol Sci. 2025 Sep 10;26(18):8826. doi: 10.3390/ijms26188826 (PMC12469998; doi:10.3390/ijms26188826)
Supplement: Supplementary file 1 [file ijms-26-08826-s001.zip]

Archive with 1 entries (1 files):
- ijms-3825597-supplementary.pdf
